# Supplementary material for: Profiling tumour-infiltrating immune cells in a large paediatric medulloblastoma cohort: a retrospective analysis
Source: eBioMedicine. 2025 Nov 23;122:106043. doi: 10.1016/j.ebiom.2025.106043 (PMC12681837; doi:10.1016/j.ebiom.2025.106043)
Supplement: Supplemental Data [file mmc4.zip]

Archive with 1 entries (1 files):
- ebiom_106043_Supplemental Data _spl_Reagent Validation file_spl_mmc4.rar
